# Supplementary material for: Exploring shifts in values among urban Senegalese: The impact of global crises on social and cultural norms
Source: PLoS One. 2025 Jan 24;20(1):e0316162. doi: 10.1371/journal.pone.0316162 (PMC11759347; doi:10.1371/journal.pone.0316162)
Supplement: S1 file — (ZIP) [file pone.0316162.s001.zip]

Archive with 5 entries (4 files):
- S1 file/
- S1 file/Table3.txt
- S1 file/Table4_Figure5.txt
- S1 file/TOBI_data_tab4_fig5.csv
- S1 file/TOBI_data_table3.csv
