# Supplementary material for: Exploring shifts in values among urban Senegalese: The impact of global crises on social and cultural norms
Source: PLoS One. 2025 Jan 24;20(1):e0316162. doi: 10.1371/journal.pone.0316162 (PMC11759347; doi:10.1371/journal.pone.0316162)
Supplement: S1 file — (ZIP) [file pone.0316162.s001.zip › S1 file/Table3.txt]

## This is R code to replicate the figures in the manuscript.
## R is available from: https://www.R-project.org/.  

##Table3. Descriptive statistic of respondents in the 2018 and 2022 surveys

#setup
options(digits = 4)
# Load package
library(tidyverse)
## reading data
data_table3 <- read.csv("TOBI_data_table3.csv")

#### data summarize
mean_Attribution <- data_table3 %>%
  group_by(YEAR) %>%
  summarize(count_HH = n(),
            mean_age = mean(age, na.rm=TRUE),
            mean_mariige = mean(marrige, na.rm=TRUE)*100,
            mean_Mouslim = mean(religion == "Muslim", na.rm = TRUE)*100,
            mean_edu_year = mean(edu_year, na.rm=TRUE),
            mean_no_edu = mean(no_edu, na.rm=TRUE)*100,
            mean_edu = mean(edu, na.rm=TRUE)*100,
            mean_koranic = mean(koranic, na.rm=TRUE)*100,
            mean_housewife = mean(housewife, na.rm=TRUE)*100,
            mean_Business = mean(business, na.rm=TRUE)*100,
            mean_government = mean(government, na.rm=TRUE)*100,
            mean_office = mean(office, na.rm=TRUE)*100,
            mean_agri_aood = mean(Agri_food, na.rm=TRUE)*100,
            mean_student = mean(student, na.rm=TRUE)*100,
            mean_other = mean(other, na.rm=TRUE)*100,
            mean_HHM = mean(HHM_member, na.rm=TRUE),
            mean_exp_p = mean(exp_day, na.rm=TRUE),
            mean_USD2_15 = mean(exp_day <= 519.8, na.rm = TRUE)*100,
            mean_USD3_65 = mean(exp_day <= 882.5, na.rm = TRUE)*100,
            mean_USD6_85 = mean(exp_day <= 1656.2, na.rm = TRUE)*100,
            mean_interaction = sum(shared_meals)/sum(total_meals)*100)


#mean_interaction <- interaction %>%
#  group_by(YEAR) %>%
#  summarise(mean_interaction = mean(interaction, na.rm = TRUE)*100)

#### Table creation
Table_char <- mean_Attribution %>%
  pivot_longer(cols = -YEAR, names_to = "variables") %>%
  pivot_wider(names_from = YEAR)

#### Table   
# colnames
colnames(Table_char) <- c("variable", "2018", "2022")

#Variable name
variable_names <- c(
  "Total number of respondents", "Age(Mean)", "Marital status(Mean)", "Religion(% of Muslim)",
  "Number of years in school", "Never attended school(%)", "Attended primary school and above %)",
  "Attended Koranic school(%)", "Housewife(%)", "Small business(%)a", "Government(%)",
  "Office(%)", "Agri-food(%)", "Student(%)", "Other(%)", "Household size(Mean)",
  "Mean of daily consumption expenditure per capita(FCFA)b", "US$ 2.15", "US$ 3.65",
  "US$ 6.85","Rate of meal sharing (%)d")


# `variable` Rename column
Table_char$variable <- variable_names

# Select the required columns and rename them to the new column names.
Table_char_total <- Table_char %>%
  select(variable, `2018`, `2022`) %>%
  rename(Variables = variable)

# Check results
print(Table_char_total)
View(Table_char_total)

library(gt)
senegal<-Table_char_total%>%
  gt()%>%
  fmt_number(columns = 2:3, decimals = 2)%>%
  tab_footnote(footnote = "The first survey was conducted from August to September 2018 
              and the second survey was conducted from June to July 2022.")%>%
  tab_footnote("aSmall business refer to selling food and goods or other self-employment 
               such as craftman, tailor.Other is unemployed.")%>%
  tab_footnote("bDaily consumption expenditure per capita is calculated by dividing total 
                monthly household consumption expenditure by the number of household
                members and 30 days.Minor repair expenses is included(ANSD,2021).")%>%
  tab_footnote("cInternational poverty line is 519.8CFA or US$2.15 (2017 PPP) per day per capita; 
              lower-middle-income class poverty line is 882.5 CFA or US$3.65 (2017 PPP) per
              day per capita;upper-middle-income class poverty line is 1656.2 CFA or 
              US$6.85 (2017 PPP) per day per capita(World Bank 2023).The nationwide
              values for Senegal is 9.3% of the international poverty line,
              37.4% of the lower-middle-income class poverty line and 74.4% of 
              upper-middle-income class poverty line(World Bank 2018).")%>%
  tab_footnote("dThe rate of sharing meals with friends,neighbors,and others 
               non-household members is calculated by the frequency of lunch and dinner
               over a five days period.")%>%
  fmt_number(columns = 2:3, decimals = 2)

senegal

gtsave(senegal, "variable.docx")
