# Supplementary material for: Exploring shifts in values among urban Senegalese: The impact of global crises on social and cultural norms
Source: PLoS One. 2025 Jan 24;20(1):e0316162. doi: 10.1371/journal.pone.0316162 (PMC11759347; doi:10.1371/journal.pone.0316162)
Supplement: S1 file — (ZIP) [file pone.0316162.s001.zip › S1 file/Table4_Figure5.txt]

## This is R code to replicate the figures in the manuscript.
## R is available from: https://www.R-project.org/. 

## Figure.5 mean of standardize BW score in 2018 and 2022 surveys
## Table.4.Result of Welch's t-test

#### setup ----
options(digits = 4)
# Package load
library(tidyverse)
library(gt)

#### reading data
data_tab4_fig5 <- read.csv("TOBI_data_tab4_fig5.csv")

BWS_2018 <- data_tab4_fig5 %>% filter(YEAR == 2018)
BWS_2022 <- data_tab4_fig5 %>% filter(YEAR == 2022)

#### Table 4. Result of Welch's t-test ----
#test of each value for Table.4

#Welch's test_TRADITION 
re18_tradition<-BWS_2018%>%
  select(sbw.Tradition)

re22_tradition<-BWS_2022%>%
  select(sbw.Tradition)

(t_tradition <-t.test(y=re18_tradition,x=re22_tradition,var.equal=F,paired=F))

#Welch's test_SECURITY 
re18_security<-BWS_2018%>%
  select(sbw.Security)

re22_security<-BWS_2022%>%
  select(sbw.Security)

(t_security <- t.test(y=re18_security,x=re22_security,var.equal=F,paired=F))

#Welch's test_CONFORMITY 
re18_conformity<-BWS_2018%>%
  select(sbw.Conformity)

re22_conformity<-BWS_2022%>%
  select(sbw.Conformity)

(t_conformity <- t.test(y=re18_conformity,x=re22_conformity,var.equal=F,paired=F))

#Welch's test_SELF_DIRECTION 
re18_direction<-BWS_2018%>%
  select(sbw.Self_direction)

re22_direction<-BWS_2022%>%
  select(sbw.Self_direction)

(t_direction <- t.test(y=re18_direction,x=re22_direction,var.equal=F,paired=F))

#Welch's test_HEDONISM 
re18_hedonism<-BWS_2018%>%
  select(sbw.Hedonism)

re22_hedonism<-BWS_2022%>%
  select(sbw.Hedonism)

(t_hedonism <- t.test(y=re18_hedonism,x=re22_hedonism,var.equal=F,paired=F))

#Welch's test_STIMULATION
re18_stimulation<-BWS_2018%>%
  select(sbw.Stimulation)

re22_stimulation<-BWS_2022%>%
  select(sbw.Stimulation)

(t_stimulation <-t.test(y=re18_stimulation,x=re22_stimulation,var.equal=F,paired=F))

#Welch's test_UNIVERSALIAM
re18_universalism<-BWS_2018%>%
  select(sbw.Universalism)
re22_universalism<-BWS_2022%>%
  select(sbw.Universalism)

(t_universalism <- t.test(y=re18_universalism,x=re22_universalism,var.equal=F,paired=F))

#Welch's test_BENEVOLENCE_caring

re18_benevolence_b<-BWS_2018%>%
  select(sbw.Benevolence_caring)

re22_benevolence_b<-BWS_2022%>%
  select(sbw.Benevolence_caring)

(t_benevolence_b <- t.test(y=re18_benevolence_b,x=re22_benevolence_b,var.equal=F,paired=F))

#Welch's test_BENEVOLENCE_dependability
re18_benevolence<-BWS_2018%>%
  select(sbw.Benevolence_dependability)

re22_benevolence<-BWS_2022%>%
  select(sbw.Benevolence_dependability)

(t_benevolence <- t.test(y=re18_benevolence,x=re22_benevolence,var.equal=F,paired=F))

#Welch's test_POWER
re18_power<-BWS_2018%>%
  select(sbw.Power)

re22_power<-BWS_2022%>%
  select(sbw.Power)

(t_power <- t.test(y=re18_power,x=re22_power,var.equal=F,paired=F))

#Welch's test_ACHIEVEMENT
re18_achivement<-BWS_2018%>%
  select(sbw.Achievement)

re22_achivement<-BWS_2022%>%
  select(sbw.Achievement)

(t_achivement <- t.test(y=re18_achivement,x=re22_achivement,var.equal=F,paired=F))

#### table criation
Table_bw <- rbind(c(t_tradition$estimate, t_tradition$statistic, t_tradition$conf.int, t_tradition$p.value, t_tradition$stderr),
                  c(t_security$estimate, t_security$statistic, t_security$conf.int, t_security$p.value, t_security$stderr),
                  c(t_conformity$estimate, t_conformity$statistic, t_conformity$conf.int, t_conformity$p.value, t_conformity$stderr),
                  c(t_direction$estimate, t_direction$statistic, t_direction$conf.int, t_direction$p.value, t_direction$stderr),
                  c(t_hedonism$estimate, t_hedonism$statistic, t_hedonism$conf.int, t_hedonism$p.value, t_hedonism$stderr),
                  c(t_stimulation$estimate, t_stimulation$statistic, t_stimulation$conf.int, t_stimulation$p.value, t_stimulation$stderr),
                  c(t_universalism$estimate, t_universalism$statistic, t_universalism$conf.int, t_universalism$p.value, t_universalism$stderr),
                  c(t_benevolence_b$estimate, t_benevolence_b$statistic, t_benevolence_b$conf.int, t_benevolence_b$p.value, t_benevolence_b$stderr),
                  c(t_benevolence$estimate, t_benevolence$statistic, t_benevolence$conf.int, t_benevolence$p.value, t_benevolence$stderr),
                  c(t_power$estimate, t_power$statistic, t_power$conf.int, t_power$p.value, t_power$stderr),
                  c(t_achivement$estimate, t_achivement$statistic, t_achivement$conf.int, t_achivement$p.value, t_achivement$stderr))

colnames(Table_bw) <-c("MEAN_2022", "MEAN_2018", "t_value", "CI95_L", "CI95_U", "p_value", "SE")

Table_bw_Total <- data.frame(Table_bw) %>%
  mutate(VALUE = c("Tradition", "Security", "Conformity", "Self_direction","Hedonism", "Stimulation", "Universalism", "Benevolence_caring", "Benevolence_dependability", "Power", "Achievement")) %>%
  mutate(Differences = MEAN_2022 - MEAN_2018) %>%
  select(VALUE, MEAN_2018, MEAN_2022, Differences, SE, t_value, p_value, CI95_L, CI95_U)

#Add dimension to table 3.
DIMENSION<-c("Conservation","Conservation","Conservation",
             "Openness to change","Openness to change",
             "Openness to change","Self-Transcendence",
             "Self-Transcendence","Self-Transcendence",
             "Self-Enhancement","Self-Enhancement")

# Divided value items by high-order value group and reference
tab_change<- data.frame(Table_bw_Total, DIMENSION) %>% 
  gt(rowname_col = "VALUE", groupname_col = "DIMENSION")%>%
  tab_source_note(source_note =
  md("The p-values indicate that the coefficients are statistically
     significant at the 10%, 5%, and 1% levels."))%>%
  fmt_number(columns = 2:9, decimals = 3)

tab_change

#Output as Table.4
gtsave(tab_change, "welch'test.docx")


#### Figure 5. standardized BW score in 2018 and 2022 survey ----

graph <- Table_bw_Total %>%
  select(VALUE, starts_with("MEAN")) %>%
  pivot_longer(cols=starts_with("MEAN"),
               names_to = "YEAR", 
               values_to = "MEAN",
               names_prefix = "MEAN_") %>%
  ggplot(aes(x = VALUE, y = MEAN, fill=YEAR)) +
  geom_bar(stat = "identity", position = "dodge") +
  scale_x_discrete(limit=c("Achievement","Power", 
                          "Benevolence_dependability",
                          "Benevolence_caring",
                          "Universalism", "Stimulation",
                          "Hedonism", "Self_direction", 
                          "Conformity", "Security",
                          "Tradition"))+
  scale_fill_discrete(limit=c("2022","2018"))+
  labs(#title = "",
    #subtitle = "",
    #caption = "",
    x = "Mean of standardized BW Score",
    y = "Values",
    fill = "Survey year") +
  coord_flip()
graph 

#Change the back colour(White)
graph1<-graph+theme_light()

graph1
