# Supplementary material for: Exploring shifts in values among urban Senegalese: The impact of global crises on social and cultural norms
Source: PLoS One. 2025 Jan 24;20(1):e0316162. doi: 10.1371/journal.pone.0316162 (PMC11759347; doi:10.1371/journal.pone.0316162)
Supplement: S1 file — (ZIP) [file pone.0316162.s001.zip › S1 file/TOBI_data_tab4_fig5.csv]

sbw.Self_direction	sbw.Power	sbw.Security	sbw.Hedonism	sbw.Benevolence_dependability	sbw.Benevolence_caring	sbw.Achievement	sbw.Stimulation	sbw.Conformity	sbw.Universalism	sbw.Tradition	YEAR
0	1	0	-0.333333333	0.166666667	0.333333333	-0.333333333	-1	0.166666667	0	0	2018
0	-0.5	0	-0.166666667	0.333333333	0.166666667	-0.166666667	-0.833333333	0.333333333	0.166666667	0.666666667	2018
0	-0.5	0.166666667	-0.833333333	0	0.166666667	-0.333333333	-0.166666667	0.166666667	0.333333333	1	2018
0	-0.666666667	0.166666667	-0.5	0.5	0.166666667	-0.166666667	-0.5	0.166666667	0	0.833333333	2018
0	-0.833333333	0	0	0.166666667	0.5	-0.333333333	-0.666666667	0	0.166666667	1	2018
-0.666666667	-0.833333333	0.5	0	0.666666667	0.5	-0.166666667	-0.166666667	0	0.166666667	0	2018
-0.166666667	0	0	-0.166666667	0.333333333	0.333333333	-0.5	-1	0.166666667	0	1	2018
0	-0.833333333	0	0	0.666666667	0.666666667	-0.333333333	-0.5	-0.166666667	0.333333333	0.166666667	2018
0	-1	0	-0.333333333	0.5	0.166666667	-0.166666667	-0.333333333	0	0.166666667	1	2018
0.166666667	-1	0.5	0	0.166666667	0.166666667	-0.333333333	-0.5	0	0.166666667	0.666666667	2018
0.5	-1	0	-0.333333333	0	0.5	0	0	0.5	0.166666667	-0.333333333	2018
0	-1	0	-0.333333333	0.5	0.166666667	-0.333333333	-0.166666667	0	0.166666667	1	2018
0.333333333	-0.5	0.5	-0.166666667	0.166666667	0.333333333	0.333333333	-0.833333333	0	0.166666667	-0.333333333	2018
-0.5	-1	0	-0.166666667	0	0.666666667	0	0	0	0.166666667	0.833333333	2018
0	-1	0.166666667	-0.333333333	0.333333333	0.166666667	-0.5	0	0.166666667	0	1	2018
-0.5	-1	0	-0.166666667	0.166666667	0.666666667	-0.166666667	0	0.166666667	0	0.833333333	2018
0	-1	-0.166666667	0	0.166666667	0.833333333	-0.5	0.166666667	0.333333333	0.166666667	0	2018
-0.166666667	-0.833333333	-0.333333333	0	-0.166666667	0.666666667	-0.333333333	0.833333333	0	0	0.333333333	2018
-0.166666667	-0.333333333	-0.333333333	-0.333333333	0.166666667	0	0.333333333	0	0.166666667	0.333333333	0.166666667	2018
0	-1	0	-0.333333333	0	0.833333333	-0.5	0.166666667	0	0.166666667	0.666666667	2018
0.333333333	-0.833333333	0.166666667	-0.5	0.666666667	0.333333333	-0.333333333	-0.166666667	0.166666667	0.166666667	0	2018
0.833333333	0.5	0	0	0	0.333333333	0	-0.166666667	-0.333333333	-0.666666667	-0.5	2018
0	-0.666666667	0.333333333	-0.166666667	0.166666667	0.5	0	-0.833333333	0	0.5	0.166666667	2018
0.5	-0.5	0.166666667	0.166666667	0.166666667	-0.166666667	0.166666667	-0.666666667	0.333333333	0.333333333	-0.5	2018
0	-1	0	-0.166666667	0.166666667	0.833333333	-0.166666667	-0.5	0	0.166666667	0.666666667	2018
0	-1	0.166666667	0	0	0.833333333	-0.333333333	-0.5	0.333333333	0	0.5	2018
0	-0.166666667	0.333333333	0	0	0.5	-0.833333333	0	0.666666667	0	-0.5	2018
0.333333333	-0.833333333	0	-0.166666667	0	0.333333333	0.166666667	-0.666666667	0	-0.166666667	1	2018
0.333333333	-0.666666667	0.166666667	-0.5	0.333333333	0.333333333	-0.666666667	0.166666667	0.166666667	0.166666667	0.166666667	2018
0	-0.333333333	0.333333333	-1	0	0.5	-0.5	0	0.666666667	0.166666667	0.166666667	2018
0	-0.5	0.5	0	0	0.166666667	-0.166666667	-1	0.5	0.166666667	0.333333333	2018
0	-0.5	0	-0.166666667	0.5	0.166666667	-1	-0.166666667	0	0.166666667	1	2018
0	-0.333333333	0	0	0.166666667	0.166666667	-0.833333333	-0.666666667	0.166666667	0.333333333	1	2018
0	-0.166666667	-0.166666667	0	0.5	0.666666667	-1	-0.333333333	0.166666667	0.166666667	0.166666667	2018
0.5	-0.666666667	0.666666667	-0.166666667	0.166666667	0.333333333	0	-0.833333333	0	0	0	2018
-0.166666667	-0.5	0	0	0.166666667	1	0	-1	0.166666667	0	0.333333333	2018
0	-0.666666667	0.166666667	0	0.5	0	-0.833333333	-0.333333333	0	1	0.166666667	2018
0	-1	0	-0.333333333	0.166666667	0.833333333	-0.333333333	-0.166666667	0	0.333333333	0.5	2018
-0.666666667	-0.5	0.166666667	-0.333333333	0	0.5	0	-0.166666667	0	0.166666667	0.833333333	2018
-0.5	-0.5	0	-0.333333333	0.166666667	0.5	-0.5	0	0.166666667	0	1	2018
0	-1	0	0.166666667	0.5	1	-0.5	-0.333333333	0	0.166666667	0	2018
-0.166666667	-0.833333333	0	-0.333333333	0.333333333	0.166666667	-0.5	0	0.333333333	0	1	2018
0	-1	0	-0.5	0.166666667	0.666666667	-0.333333333	0	0.166666667	0	0.833333333	2018
0	-1	0	-0.333333333	0.5	0.166666667	-0.5	0	0.166666667	0	1	2018
-0.5	-0.666666667	0.333333333	0	0.666666667	0	0.166666667	-0.333333333	0.166666667	0	0.166666667	2018
0	-0.166666667	0	-0.166666667	0.166666667	0.666666667	-1	-0.5	0.166666667	0	0.833333333	2018
0.5	-0.5	0	-0.333333333	0.666666667	0.333333333	-1	0	0.333333333	0	0	2018
0.833333333	0.5	0	0	-0.166666667	-0.333333333	-0.833333333	-0.166666667	0	-0.166666667	0.333333333	2018
0	-0.333333333	0	-0.333333333	0.333333333	0.166666667	-0.666666667	0.333333333	0.333333333	0.666666667	-0.5	2018
1	-0.333333333	0	-0.5	0.166666667	0.5	-1	0	0	0	0.166666667	2018
1	-0.666666667	0	-0.333333333	0.5	0	-0.833333333	0	0.166666667	0.166666667	0	2018
0.166666667	-1	0.166666667	-0.166666667	0.333333333	0.333333333	-0.333333333	-0.166666667	0.166666667	0.333333333	0.166666667	2018
0	-0.333333333	0.166666667	0	0.666666667	0.5	-0.666666667	-0.666666667	0	0	0.333333333	2018
-0.166666667	-0.333333333	0	0	0.166666667	0.666666667	-0.5	-0.833333333	0.833333333	0	0.166666667	2018
0	-1	0	0	0.166666667	0.666666667	-0.333333333	-0.333333333	0.166666667	0	0.666666667	2018
0	-1	0	-0.166666667	0.333333333	0.5	-0.166666667	-0.5	0.166666667	0	0.833333333	2018
0.166666667	-1	0	0	0.166666667	0.166666667	-0.333333333	-0.333333333	0.333333333	0.166666667	0.666666667	2018
0	-0.5	1	-0.333333333	0	0.333333333	0	-0.333333333	0.166666667	0	-0.333333333	2018
0.5	0.166666667	-0.333333333	0.5	-0.166666667	-0.5	-0.166666667	0	0	0	0	2018
0.166666667	-0.166666667	-0.333333333	-0.166666667	0	0	0.5	-0.166666667	0	-0.166666667	0.333333333	2018
-0.166666667	-0.666666667	0.166666667	-0.666666667	0.166666667	0.166666667	0	-0.166666667	0.333333333	0.166666667	0.666666667	2022
-0.333333333	-0.666666667	0.5	-0.333333333	0.166666667	0.166666667	-0.5	0	0	0.166666667	0.833333333	2022
-0.333333333	0.333333333	-0.666666667	0.5	0	0	-0.5	-0.333333333	0	0	1	2022
-0.5	-0.5	0.333333333	-0.5	0.166666667	0.166666667	-0.166666667	-0.166666667	0.166666667	0.166666667	0.833333333	2022
-0.333333333	-0.333333333	0.166666667	-0.833333333	0.166666667	0.166666667	0	0	0.333333333	-0.333333333	1	2022
-0.166666667	0.333333333	0.166666667	0.166666667	0.333333333	0.166666667	-0.166666667	0	0.166666667	0	-1	2022
-0.166666667	0.5	0	-0.5	0.166666667	0.166666667	0.166666667	-0.333333333	0.166666667	-0.5	0.333333333	2022
0.166666667	0.166666667	-0.166666667	-0.333333333	0.166666667	0.166666667	0.166666667	0	-0.166666667	-0.166666667	0	2022
0	-0.666666667	-0.833333333	0	0.5	1	0	0	0	-0.166666667	0.166666667	2022
0	0	0	-0.166666667	0	1	0.5	-1	0.333333333	-0.5	-0.166666667	2022
0	-0.333333333	0	0	0.166666667	0.5	-1	-0.5	0.166666667	0	1	2022
-0.166666667	-1	0.166666667	0	0.166666667	1	0	-0.333333333	0	-0.333333333	0.5	2022
-0.5	0.166666667	0	-0.666666667	-0.333333333	0.166666667	0.5	0.333333333	0.166666667	-0.333333333	0.5	2022
-0.333333333	0	0.333333333	0.333333333	-0.5	0.166666667	-0.666666667	0.166666667	0.166666667	-0.166666667	0.5	2022
-0.666666667	0.166666667	0.333333333	-0.333333333	-0.333333333	0.166666667	0.5	0.5	-0.166666667	-0.333333333	0.166666667	2022
0.166666667	0.333333333	0.166666667	-0.666666667	-0.166666667	0.333333333	-0.166666667	-0.166666667	-0.166666667	-0.166666667	0.5	2022
-0.666666667	1	0	-0.166666667	0.166666667	0	0.166666667	-0.333333333	0.166666667	-0.666666667	0.333333333	2022
-0.5	1	0	0	0	0.5	0.166666667	-0.166666667	0	-0.833333333	-0.166666667	2022
-1	1	-0.166666667	0	0	0.166666667	0	-0.333333333	0.166666667	-0.333333333	0.5	2022
-1	1	0.166666667	-0.166666667	0	0	0.333333333	-0.166666667	0.166666667	-0.5	0.166666667	2022
-0.833333333	0	0	-0.333333333	0.166666667	0.666666667	0	-0.5	0.166666667	-0.166666667	0.833333333	2022
-0.333333333	0	0	-0.5	0.666666667	0.166666667	0.166666667	-0.833333333	0.5	-0.166666667	0.333333333	2022
-1	0.5	-0.166666667	-0.166666667	0	0.5	0.5	-0.333333333	-0.166666667	0.166666667	0.166666667	2022
0.166666667	-0.166666667	0	-0.5	0.333333333	0.333333333	-0.333333333	-0.5	0.5	0.333333333	-0.166666667	2022
-0.333333333	0.166666667	-0.166666667	-0.333333333	0	0	0.5	-0.833333333	0.166666667	-0.166666667	1	2022
0.166666667	-0.5	0.5	-0.5	0.166666667	0	-0.166666667	-0.333333333	0.5	0.333333333	-0.166666667	2022
-1	-0.5	0.166666667	-0.166666667	0.166666667	0.5	0	0	0	0.333333333	0.5	2022
-0.333333333	-0.333333333	0.5	-0.333333333	0.166666667	0.333333333	-0.166666667	-0.666666667	0.5	0.166666667	0.166666667	2022
-0.333333333	-0.666666667	0.333333333	-0.166666667	0	0.5	-0.666666667	0	0	0	1	2022
-1	-0.166666667	0.333333333	0	-0.166666667	0.5	0	-0.333333333	-0.166666667	0	1	2022
-0.5	0.333333333	0.333333333	-1	0	0.333333333	-0.166666667	-0.166666667	0	0	0.833333333	2022
0.333333333	-0.833333333	0.666666667	-0.5	0.166666667	0.166666667	-0.166666667	-0.166666667	0	0.5	-0.166666667	2022
-0.666666667	0	0.166666667	-0.666666667	-0.333333333	0.166666667	0	-0.166666667	0.166666667	0.333333333	1	2022
-0.166666667	0.666666667	-0.166666667	-0.333333333	0	0.5	-0.5	0.333333333	0.166666667	-0.5	0	2022
0	-1	0.166666667	0.333333333	0	0.5	-0.333333333	0.166666667	0.666666667	-0.166666667	-0.333333333	2022
-0.166666667	-0.5	-0.166666667	0	0.333333333	0.666666667	-0.666666667	0.166666667	0.333333333	-0.333333333	0.333333333	2022
0.166666667	-0.666666667	0	-0.5	0.333333333	0.5	-0.666666667	0	0.333333333	0.166666667	0.333333333	2022
-0.333333333	-0.5	0	-0.166666667	0.333333333	0.333333333	0.333333333	-0.333333333	0.5	-0.166666667	0	2022
-0.666666667	-0.5	0.166666667	-0.166666667	0.166666667	0.5	0	-0.333333333	0.166666667	0	0.666666667	2022
-0.666666667	-0.166666667	0.166666667	-0.333333333	0.166666667	0.166666667	0.5	-0.5	0.333333333	-0.166666667	0.5	2022
-0.833333333	0.166666667	0.333333333	-0.333333333	0.166666667	0.166666667	-0.5	-0.166666667	0.166666667	0.166666667	0.666666667	2022
0.166666667	-0.833333333	-0.166666667	-0.666666667	0.333333333	0	-0.166666667	0	0.166666667	0.333333333	0.833333333	2022
-0.166666667	-0.666666667	0.5	-0.166666667	0	0.166666667	-0.666666667	-0.166666667	0.666666667	0.333333333	0.166666667	2022
-0.333333333	-0.333333333	0.166666667	-0.833333333	0.166666667	0.333333333	0	0	0.166666667	0	0.666666667	2022
0.5	-0.833333333	0.333333333	-0.5	0	0.166666667	0.333333333	-0.333333333	0.333333333	0.166666667	-0.166666667	2022
-0.5	-0.833333333	0.333333333	-0.166666667	0.166666667	0.333333333	-0.166666667	-0.166666667	0.5	0.5	0	2022
0.5	-0.833333333	0.166666667	-0.5	0.166666667	0.333333333	0.333333333	-0.333333333	0	0.333333333	-0.166666667	2022
0.666666667	-0.166666667	0.166666667	-0.333333333	0.166666667	0.333333333	-0.5	-0.5	0.166666667	0.166666667	-0.166666667	2022
0.666666667	-0.333333333	-0.166666667	-0.5	0.166666667	0.166666667	0.333333333	0	-0.5	-0.333333333	0.5	2022
-0.333333333	-0.666666667	0.166666667	-0.333333333	0.166666667	0.333333333	0.333333333	-0.333333333	-0.166666667	0.333333333	0.5	2022
0	0	0.166666667	0	0.166666667	-0.166666667	-0.166666667	-0.5	0	0.333333333	0.166666667	2022
-0.666666667	-0.333333333	0	-0.666666667	0	0.333333333	0.333333333	0.333333333	0	0	0.666666667	2022
-0.333333333	0	0	-0.333333333	0.333333333	0.333333333	0.333333333	-0.666666667	0.5	-0.5	0.333333333	2022
-0.333333333	-0.666666667	0.333333333	-0.5	0.333333333	0.166666667	-0.166666667	-0.166666667	0.5	0.166666667	0.333333333	2022
-0.333333333	-0.666666667	0.166666667	0.166666667	0.333333333	0	-0.5	-0.333333333	0.5	0.333333333	0.333333333	2022
-0.333333333	0	0	-0.333333333	0.666666667	0.833333333	0	-0.666666667	0.166666667	-0.166666667	-0.166666667	2022
0	-0.666666667	0	0	0.166666667	0.5	-0.833333333	-0.333333333	0.166666667	0	1	2022
-0.5	0.5	0.333333333	-0.333333333	0	0	0.166666667	-0.666666667	0	-0.333333333	0.833333333	2022
-0.166666667	-0.166666667	0	0	0.333333333	0.166666667	-0.833333333	-0.666666667	0.333333333	0	1	2022
-0.166666667	-0.666666667	0.166666667	0	0.166666667	0.333333333	-0.166666667	-0.833333333	0.166666667	0	1	2022
-0.666666667	1	0	-0.166666667	-0.166666667	0.166666667	0.333333333	-0.833333333	0.333333333	0	0	2022
-1	0	0	-0.333333333	0.166666667	0.5	-0.166666667	-0.333333333	0.166666667	0	1	2022
-0.666666667	1	0	0.333333333	0	-0.166666667	0.5	-0.166666667	0	-0.833333333	0	2022
-0.833333333	1	0.5	-0.5	-0.166666667	0.166666667	0.166666667	-0.333333333	0	0	0	2022
0	-0.833333333	0	0	0.5	0.666666667	-0.666666667	-0.166666667	0.5	0.166666667	-0.166666667	2022
0.166666667	-1	0	-0.166666667	0.166666667	0.666666667	-0.5	0	0.833333333	0	-0.166666667	2022
0	-0.833333333	0	0.166666667	0.166666667	0.833333333	-0.666666667	-0.166666667	0.666666667	0	-0.166666667	2022
0	-0.333333333	0	0	0.333333333	0.5	-1	-0.333333333	0.833333333	0	0	2022
-0.333333333	0	0	-0.666666667	0.166666667	0.5	-0.833333333	0	0	0.166666667	1	2022
-0.5	0.5	0	-0.666666667	0.166666667	0	-0.666666667	0	0	0.166666667	1	2022
-0.166666667	-0.833333333	0	-0.5	0.166666667	0.166666667	-0.333333333	0	0	0.5	1	2022
-0.333333333	0.5	0.166666667	-1	0	0.166666667	-0.5	0	0	0	1	2022
-0.333333333	0.166666667	0	-0.833333333	0.333333333	0.5	-0.666666667	0	0	0.166666667	0.666666667	2022
-0.166666667	-0.5	0.333333333	-0.666666667	0.5	0.666666667	-0.166666667	0	-0.166666667	0	0.166666667	2022
0.333333333	-0.333333333	0.666666667	0.333333333	-0.166666667	0.166666667	-0.333333333	0	-0.166666667	-0.166666667	-0.333333333	2022
0	-0.333333333	0	0	0	0	0	0.333333333	0.333333333	0	-0.333333333	2022
0	-0.666666667	0.166666667	0	0	0.5	-0.166666667	-0.833333333	0.5	0	0.5	2022
0.166666667	-0.166666667	0.333333333	0	0	0.833333333	-0.166666667	0.5	0	-0.5	-1	2022
0	-0.666666667	0	-0.333333333	0.166666667	0.666666667	-0.666666667	-0.166666667	0.333333333	0	0.666666667	2022
-0.166666667	-0.166666667	0.833333333	0	0.166666667	0.666666667	0	-0.833333333	0	-0.666666667	0.166666667	2022
-0.5	-0.5	0.166666667	-0.333333333	0.333333333	0.333333333	0.166666667	-0.333333333	-0.166666667	0	0.833333333	2022
0	-0.333333333	0.333333333	-0.333333333	-0.166666667	0.166666667	-0.166666667	-0.5	0	0.166666667	0.833333333	2022
-1	-0.5	0	-0.166666667	0.333333333	0.333333333	0.166666667	0	-0.166666667	0.166666667	0.833333333	2022
-0.5	-0.5	-0.333333333	0.166666667	0.166666667	0.333333333	0.5	-0.333333333	-0.166666667	0.166666667	0.5	2022
-0.333333333	-0.166666667	0.166666667	-1	0.166666667	0.333333333	-0.166666667	0	0	0	1	2022
-0.166666667	-0.5	0	-0.666666667	0	0.166666667	0	0.166666667	0.166666667	0.166666667	0.666666667	2022
0	-1	0.166666667	-0.5	0.666666667	0.333333333	-0.333333333	0	0.333333333	0.166666667	0.166666667	2022
-0.666666667	-0.166666667	0.166666667	-0.5	0	0.333333333	-0.333333333	-0.166666667	0.5	0.166666667	0.666666667	2022
0	0.5	-0.166666667	-0.833333333	0	0.166666667	1	-0.166666667	0.166666667	-0.5	-0.166666667	2022
0	-0.166666667	0	-1	0.166666667	0.166666667	0.166666667	-0.5	0.333333333	-0.166666667	1	2022
0	-0.333333333	0.5	-0.5	0.5	0.166666667	0	-0.333333333	-0.333333333	0.333333333	0	2022
0.166666667	0.166666667	-0.166666667	-0.333333333	0.166666667	-0.166666667	0	-0.166666667	0.166666667	-0.166666667	0.333333333	2022
-0.333333333	0.5	0	0	0	0.666666667	-0.666666667	-0.333333333	0.5	-0.333333333	0	2022
-0.166666667	-1	0	0	0.166666667	0.666666667	-0.5	-0.166666667	0.5	0	0.5	2022
0	-0.333333333	0	0	0.333333333	0.333333333	-0.833333333	-0.333333333	0.833333333	0	0	2022
0	-1	0	0	0.166666667	0.833333333	-0.333333333	-0.5	0.666666667	0	0.166666667	2022
-0.333333333	0	0.166666667	-0.833333333	0	0.5	-0.666666667	0	0	0.166666667	1	2022
-0.5	-0.333333333	0.333333333	-0.333333333	0.166666667	0.333333333	-0.166666667	-0.166666667	0.333333333	0.166666667	0.166666667	2022
-0.333333333	0	0.333333333	-0.833333333	0	0.5	-0.666666667	0	0	0	1	2022
-0.5	0	0.166666667	-1	0.166666667	0	-0.333333333	0	0	0.5	1	2022
-0.5	1	0.166666667	-0.166666667	-0.166666667	0.166666667	0	-1	0.5	0	0	2022
-0.166666667	1	0	-1	0	0.333333333	0	-0.5	0.5	-0.166666667	0	2022
0	-0.5	0	0	0.333333333	0	-0.333333333	-1	0	0.5	1	2022
0	-0.5	0	0	0.5	0.166666667	-0.333333333	-1	0.166666667	0	1	2022
0.5	0.333333333	0	0.166666667	-0.166666667	0.166666667	0.166666667	0.166666667	-0.833333333	-0.666666667	0.166666667	2022
-0.166666667	-0.666666667	0	0	0.5	0.166666667	0	-0.833333333	0.166666667	-0.166666667	1	2022
0.333333333	0.333333333	0.166666667	-0.833333333	0.166666667	-0.166666667	0.166666667	-0.166666667	0.166666667	-0.666666667	0.5	2022
-0.5	0	0.333333333	-0.5	0.333333333	0.333333333	-0.166666667	-0.333333333	0	-0.166666667	0.666666667	2022
0	-0.333333333	0	-0.166666667	0.5	0.166666667	0	-0.5	0.166666667	-0.833333333	1	2022
0	0.166666667	0.333333333	-0.666666667	0	0.166666667	0.5	-0.666666667	0.166666667	-0.333333333	0.333333333	2022
-0.5	1	0.166666667	-0.166666667	-0.166666667	0.166666667	0.166666667	-1	0.333333333	0	0	2022
-0.5	1	0.166666667	0.166666667	-0.833333333	-0.5	0.5	0	0	0	0	2022
0	0	0.5	0	0	-0.166666667	0	0	-0.833333333	-0.166666667	0.666666667	2022
-1	0.166666667	0.166666667	-0.333333333	0.333333333	0.166666667	0	-0.166666667	0.166666667	0.166666667	0.333333333	2022
0.166666667	0.166666667	0	0.166666667	0	0.166666667	-0.166666667	0.166666667	0	-0.166666667	-0.5	2022
-0.166666667	-0.5	0.166666667	-0.666666667	0.166666667	0.666666667	-0.333333333	-0.166666667	0.333333333	0.5	0	2022
-0.333333333	-0.833333333	0	-0.5	0.166666667	0.5	0.833333333	0.166666667	0.166666667	-0.166666667	0	2022
0	0	0	-0.5	0.5	0.166666667	-0.333333333	-0.666666667	0.166666667	-0.333333333	1	2022
-0.5	-0.666666667	0	0	0	0.333333333	0.5	1	0	-0.166666667	-0.5	2022
0	-1	0	0	0.333333333	0.333333333	-0.5	0	0	-0.166666667	1	2022
-0.333333333	0.166666667	0.166666667	-0.833333333	0	0.5	-0.666666667	0	0	0	1	2022
-0.333333333	0.5	0.166666667	-1	0	0.166666667	-0.5	0	0	0	1	2022
-0.333333333	0	0.5	-1	0	0.166666667	-0.5	0	0	0.166666667	1	2022
-0.333333333	0.5	0.166666667	-0.666666667	0	0.166666667	-0.833333333	0	0	0	1	2022
0	-0.5	0.166666667	-0.5	0.333333333	0.333333333	-0.333333333	-0.5	0.5	0.5	0	2022
0.333333333	-0.833333333	0.166666667	-0.5	0.166666667	0	-0.166666667	0	0.333333333	0.333333333	0.166666667	2022
0	-0.666666667	0.333333333	-0.5	0	0.166666667	-0.166666667	-0.5	0.666666667	0.666666667	0	2022
0.166666667	0.5	0	0	0.5	-0.333333333	0	-0.5	0	-0.333333333	0	2022
0	0	-0.333333333	0	0.166666667	0.5	-0.166666667	0	0.666666667	0	-0.833333333	2022
0	-0.333333333	0	-0.166666667	0.333333333	0.833333333	0.166666667	-1	0.5	-0.333333333	0	2022
0.166666667	-0.333333333	0.166666667	0	0.166666667	0.166666667	0.166666667	-0.833333333	0.5	0.166666667	-0.333333333	2022
-0.166666667	-0.833333333	0	-0.666666667	0.333333333	0.166666667	-0.166666667	0	0.166666667	0.333333333	0.833333333	2022
0	-0.666666667	0	-0.166666667	0.666666667	0.666666667	-0.166666667	-0.666666667	0.166666667	-0.166666667	0.333333333	2022
-0.166666667	0.166666667	0.333333333	0.5	0	0.166666667	-0.166666667	-0.166666667	-0.333333333	-0.833333333	0.5	2022
-0.5	0.333333333	0.166666667	0.833333333	-0.333333333	-0.166666667	0.166666667	-0.666666667	-0.166666667	0	0.333333333	2022
0	-1	0.333333333	-0.333333333	0.166666667	0	0.333333333	0.166666667	-0.166666667	0.333333333	0.166666667	2022
0	-0.666666667	0	-0.5	0.333333333	0.166666667	-0.333333333	-0.333333333	0.5	0.166666667	0.666666667	2022
0.166666667	-1	0.5	-0.333333333	0.333333333	0.166666667	-0.166666667	0	0.166666667	0	0.166666667	2022
0.5	-0.833333333	0.166666667	0.166666667	0.333333333	0.166666667	-0.666666667	-0.166666667	0	0	0.333333333	2022
-0.166666667	-0.833333333	0	-0.333333333	0.166666667	0	-0.5	0.166666667	0.333333333	0.5	0.666666667	2022
0	-0.5	0.833333333	0	0	0.166666667	0	-0.5	-0.666666667	0	0.666666667	2022
-0.5	0	-0.166666667	-0.666666667	0.166666667	0.5	0.5	-0.166666667	0.333333333	-0.166666667	0.166666667	2022
0	0	-0.166666667	-0.666666667	0	0.166666667	0.666666667	-0.333333333	0.166666667	-0.666666667	0.833333333	2022
-0.333333333	0	0	-1	0.166666667	0.166666667	0	-0.333333333	0.5	-0.166666667	1	2022
0	-0.833333333	0	0	0.333333333	0.5	-0.666666667	-0.333333333	0.833333333	0.166666667	0	2022
-0.666666667	-0.666666667	0.833333333	-0.166666667	0.333333333	0.333333333	0	0	0.166666667	0.166666667	-0.333333333	2022
0	-0.5	0.166666667	0	0.166666667	1	-0.333333333	-1	0	0.5	0	2022
0.166666667	-0.666666667	0	0	0.166666667	0.666666667	-0.833333333	-0.333333333	0.833333333	0	0	2022
-0.833333333	0.166666667	0	-0.166666667	0	1	-0.166666667	-0.5	0.5	0	0	2022
-0.166666667	0.833333333	0	-1	0	0.333333333	0.166666667	0	0.333333333	-0.5	0	2022
-0.666666667	0.166666667	0	-0.833333333	-0.166666667	0	0.166666667	0	1	0	0.333333333	2022
-1	1	0.166666667	-0.166666667	-0.166666667	0.333333333	0	-0.5	0.333333333	0	0	2022
-0.666666667	-0.333333333	-0.333333333	0.666666667	0.166666667	0.166666667	0.5	-0.333333333	-0.166666667	0	0.333333333	2022
-0.333333333	1	0.166666667	-0.833333333	0	0.166666667	0.333333333	0.166666667	0	-0.166666667	-0.5	2022
0.166666667	0	0	0	0.666666667	0	0.333333333	-0.166666667	-0.333333333	-0.333333333	-0.333333333	2022
-0.666666667	-0.666666667	-0.166666667	0.333333333	0	0.5	0.333333333	0	-0.166666667	0	0.5	2022
-0.5	-0.666666667	0.166666667	0.333333333	0.166666667	0	-0.333333333	0.166666667	0.166666667	-0.333333333	0.833333333	2022
-0.666666667	-0.166666667	0.166666667	0.166666667	0	0.333333333	0.166666667	-0.5	0.166666667	-0.333333333	0.666666667	2022
-0.5	0.166666667	0.166666667	-0.333333333	0.166666667	0.333333333	-0.166666667	-0.5	0.333333333	-0.333333333	0.666666667	2022
-0.333333333	-0.666666667	0.166666667	-0.666666667	0.166666667	0.166666667	-0.166666667	0	0.333333333	0.166666667	0.833333333	2022
-0.333333333	0	0	-1	0.166666667	0.166666667	-0.5	0	0	0.5	1	2022
-0.333333333	0	0	-1	0.166666667	0.166666667	-0.5	0	0	0.5	1	2022
-0.333333333	0	0	-1	0.333333333	0	-0.5	0	0	0.5	1	2022
-0.166666667	0.5	0	-0.666666667	0	0.166666667	-0.833333333	0	-0.166666667	0.166666667	1	2022
-0.166666667	0.5	0.5	0.166666667	0	0.166666667	0.166666667	-0.666666667	0	-0.833333333	0.166666667	2022
0.166666667	0.5	0.333333333	0	-0.166666667	0.333333333	0.166666667	0.166666667	-0.5	-0.5	-0.5	2022
-0.166666667	-0.666666667	0.5	0.166666667	0.5	0.166666667	-0.5	-0.166666667	-0.166666667	0.5	-0.166666667	2022
-0.333333333	-0.166666667	0.333333333	0.166666667	0	0.333333333	0.333333333	-0.666666667	0.5	-0.666666667	0.166666667	2022
-0.166666667	0.166666667	-0.166666667	0.166666667	0	0	-0.5	-1	0.166666667	0.333333333	1	2022
1	-0.666666667	0.166666667	-0.166666667	0	0.166666667	0	-0.833333333	0.5	-0.166666667	0	2022
0.666666667	0	0.333333333	0.166666667	-0.166666667	0	-0.166666667	0	-0.166666667	0	-0.666666667	2022
0	-0.333333333	0	-0.666666667	0.5	0.333333333	-0.166666667	-0.666666667	0.333333333	0	0.666666667	2022
0	0.166666667	0.666666667	-0.833333333	0.166666667	0	-0.166666667	-0.666666667	0.166666667	0.166666667	0.333333333	2022
0	-0.833333333	0.5	-0.333333333	-0.166666667	0.5	0	-0.5	0.166666667	0.5	0.166666667	2022
-0.166666667	-0.666666667	0.5	0.333333333	-0.333333333	0.166666667	-0.166666667	-0.333333333	0.166666667	0.333333333	0.166666667	2022
0.166666667	0	0.333333333	0	-0.166666667	-0.833333333	0	0.5	0	0.333333333	-0.333333333	2022
-0.666666667	0.833333333	-0.166666667	-0.833333333	0.166666667	0.5	0	0	-0.166666667	0.166666667	0.166666667	2022
1	-0.5	0	-0.333333333	0	0.5	0.333333333	-0.166666667	-0.166666667	0	-0.666666667	2022
-0.833333333	-0.666666667	0.166666667	0.666666667	0.166666667	0.5	0.166666667	-0.166666667	-0.166666667	0	0.166666667	2022
0.833333333	0.5	-0.333333333	-0.833333333	0	0.166666667	0.166666667	0.166666667	-0.166666667	0	-0.5	2022
-0.333333333	-0.166666667	0	-0.333333333	0.166666667	0	-0.5	0.166666667	0.333333333	-0.166666667	0.833333333	2022
-0.5	-0.166666667	0	-0.166666667	0.166666667	0.166666667	0	-0.333333333	-0.166666667	0	1	2022
-0.333333333	-0.5	0.166666667	0.166666667	0.166666667	0	0.166666667	0.5	0	0	-0.333333333	2022
-0.166666667	-0.5	0	-0.833333333	0.166666667	0.333333333	-0.166666667	-0.166666667	0.333333333	0	1	2022
-1	1	0	-0.333333333	0	0.333333333	0.166666667	-0.333333333	0.333333333	-0.166666667	0	2022
-1	1	0.333333333	-0.166666667	0	0.166666667	0	-0.5	0.333333333	-0.166666667	0	2022
-1	1	0	-0.333333333	0	0.333333333	0	-0.166666667	0.5	-0.333333333	0	2022
-0.666666667	0.5	0	-0.166666667	0	0.166666667	1	-0.833333333	0.166666667	-0.166666667	0	2022
-0.166666667	-0.666666667	0	0	0.333333333	0.5	-0.666666667	0	0.833333333	0.166666667	-0.333333333	2022
0	-0.833333333	0	-0.333333333	0.333333333	0.333333333	-0.666666667	0	0.666666667	0.333333333	0.166666667	2022
-0.166666667	-0.666666667	0	0	0.666666667	0.333333333	-0.833333333	0.166666667	0.5	-0.166666667	0.166666667	2022
-0.166666667	-0.833333333	0.166666667	0	0.333333333	0.5	-0.333333333	-0.5	0.666666667	0	0.166666667	2022
-0.5	-0.833333333	-0.166666667	0.166666667	0.333333333	0	-0.166666667	0.166666667	0.333333333	-0.166666667	0.833333333	2022
0.166666667	-1	0	-0.333333333	0.333333333	0.166666667	-0.5	0	0.166666667	0	1	2022
0.5	0.333333333	-0.666666667	-0.5	-0.166666667	0.166666667	0.166666667	0.166666667	0	-0.5	0.5	2022
0	-1	0.5	-0.333333333	0.166666667	0	-0.5	0	0.333333333	0.5	0.333333333	2022
-0.166666667	0	-0.166666667	-0.833333333	0.166666667	0.166666667	0	-0.333333333	0.333333333	-0.166666667	1	2022
-0.5	-0.166666667	0	-0.666666667	0.166666667	0.666666667	0	-0.333333333	0.166666667	-0.166666667	0.833333333	2022
0	0	-0.166666667	-0.5	0	0.5	0.666666667	0.333333333	0	-0.833333333	0	2022
0	-0.333333333	0	-0.666666667	0.333333333	0	-0.5	-0.166666667	0.5	-0.166666667	1	2022
