# Supplementary material for: Exploring shifts in values among urban Senegalese: The impact of global crises on social and cultural norms
Source: PLoS One. 2025 Jan 24;20(1):e0316162. doi: 10.1371/journal.pone.0316162 (PMC11759347; doi:10.1371/journal.pone.0316162)
Supplement: S1 file — (ZIP) [file pone.0316162.s001.zip › S1 file/TOBI_data_table3.csv]

age	marrige	religion	edu_year	no_edu	edu	koranic	housewife	business	government	office	Agri_food	student	other	HHM_member	exp_day	YEAR	YEAR2	total_meals	shared_meals
16	0	Muslim	0	0	0	0	0	0	0	0	0	0	0	3	274.5454545	2018	2018	5	0
21	0	Muslim	0	0	0	0	0	0	0	0	0	0	0	3	515.5555556	2018	2018	6	0
21	0	Muslim	0	0	0	0	0	0	0	0	0	0	0	4	660	2018	2018	6	1
22	0	Muslim	0	0	0	0	0	0	0	0	0	0	0	4	670.5128205	2018	2018	6	1
23	0	Muslim	0	0	0	0	0	0	0	0	0	0	0	4	678.4848485	2018	2018	6	4
23	0	Muslim	0	0	0	0	0	0	0	0	0	0	0	4	703.6458333	2018	2018	6	0
25	0	Muslim	0	0	0	0	0	0	0	0	0	0	0	4	748.4848485	2018	2018	7	1
25	0	Muslim	0	0	0	0	0	0	0	0	0	0	0	5	749.0740741	2018	2018	7	3
26	0	Muslim	0	0	0	0	0	0	0	0	0	0	0	5	781.8518519	2018	2018	8	1
28	0	Muslim	0	0	0	0	0	0	0	0	0	0	0	5	796.6666667	2018	2018	8	4
29	0	Muslim	0	0	0	0	0	0	0	0	0	0	0	5	819.6078431	2018	2018	8	1
29	0	Muslim	0	0	0	0	0	0	0	0	0	0	0	5	893.125	2018	2018	8	2
30	0	Muslim	0	0	0	0	0	0	0	0	0	0	0	6	898.5185185	2018	2018	8	1
30	0	Muslim	1	0	1	0	0	0	0	0	0	0	0	6	910	2018	2018	8	0
30	1	Muslim	2	0	1	0	0	0	0	0	0	0	0	6	922.9375	2018	2018	9	0
30	1	Muslim	3	0	1	0	0	0	0	0	0	0	0	6	929.537037	2018	2018	9	1
31	1	Muslim	4	0	1	0	0	0	0	0	0	0	0	6	942.9166667	2018	2018	9	3
32	1	Muslim	5	0	1	0	0	0	0	0	0	0	0	6	945	2018	2018	9	5
32	1	Muslim	5	0	1	0	0	0	0	0	0	0	0	6	982.2916667	2018	2018	9	0
32	1	Muslim	5	0	1	0	0	0	0	0	0	0	0	6	1022.962963	2018	2018	9	4
33	1	Muslim	6	0	1	0	0	0	0	0	0	0	0	7	1052.592593	2018	2018	9	0
34	1	Muslim	6	0	1	0	0	0	0	0	0	0	0	7	1116.666667	2018	2018	9	0
34	1	Muslim	6	0	1	0	0	0	0	0	0	0	0	7	1120.555556	2018	2018	9	1
34	1	Muslim	6	0	1	0	0	0	0	0	0	0	0	7	1161.904762	2018	2018	9	3
35	1	Muslim	6	0	1	0	0	0	0	0	0	0	0	7	1193.958333	2018	2018	9	3
37	1	Muslim	6	0	1	0	0	0	0	0	0	0	0	8	1212.578431	2018	2018	9	0
37	1	Muslim	6	0	1	0	0	0	0	0	0	0	0	8	1285	2018	2018	9	0
37	1	Muslim	6	0	1	0	1	0	0	0	0	0	0	8	1287.5	2018	2018	10	4
39	1	Muslim	6	0	1	0	1	0	0	0	0	0	0	8	1302.777778	2018	2018	10	0
40	1	Muslim	6	0	1	0	1	0	0	0	0	0	0	8	1352.222222	2018	2018	10	0
42	1	Muslim	6	0	1	0	1	0	0	0	0	0	0	8	1359.444444	2018	2018	10	2
43	1	Muslim	6	0	1	0	1	0	0	0	0	0	0	8	1359.523333	2018	2018	10	0
43	1	Muslim	6	0	1	0	1	0	0	0	0	0	0	8	1424.074074	2018	2018	10	1
43	1	Muslim	6	0	1	0	1	0	0	0	0	0	0	8	1429.166667	2018	2018	10	1
45	1	Muslim	6	0	1	0	1	0	0	0	0	0	0	8	1460	2018	2018	10	1
46	1	Muslim	7	0	1	0	1	0	0	0	0	0	0	9	1706.666667	2018	2018	10	2
46	1	Muslim	8	0	1	0	1	0	0	0	0	0	0	9	1728.055556	2018	2018	10	1
48	1	Muslim	8	0	1	0	1	0	0	0	0	0	0	9	1735.238095	2018	2018	10	4
49	1	Muslim	9	0	1	0	1	0	0	0	0	0	0	9	1736.666667	2018	2018	10	6
50	1	Muslim	9	0	1	0	1	0	0	0	0	0	0	9	1751	2018	2018	10	1
50	1	Muslim	9	0	1	0	1	0	0	0	0	0	0	9	1838.888889	2018	2018	10	9
50	1	Muslim	9	0	1	0	1	0	0	0	0	0	0	10	1974.166667	2018	2018	10	4
50	1	Muslim	10	0	1	0	1	1	0	0	0	0	0	10	1974.666667	2018	2018	10	9
51	1	Muslim	10	0	1	0	1	1	0	0	0	0	0	10	2049.333333	2018	2018	10	9
53	1	Muslim	11	0	1	0	1	1	0	0	0	0	0	11	2072.380952	2018	2018	10	4
53	1	Muslim	11	0	1	0	1	1	0	0	0	0	0	11	2087.5	2018	2018	10	1
53	1	Muslim	12	0	1	0	1	1	0	0	0	0	0	11	2273.33	2018	2018	10	2
55	1	Muslim	13	0	1	0	1	1	0	0	0	0	0	12	2285	2018	2018	10	1
55	1	Muslim	13	0	1	0	1	1	0	0	0	0	0	12	2333.333333	2018	2018	10	5
56	1	Muslim	13	1	1	0	1	1	0	0	0	0	0	12	2361.111111	2018	2018	10	0
57	1	Muslim	15	1	1	0	1	1	0	0	0	0	0	12	2450.980392	2018	2018	10	0
57	1	Muslim	15	1	1	0	1	1	0	0	0	0	0	14	2523.111111	2018	2018	10	5
60	1	Muslim	15	1	1	0	1	1	0	0	0	0	0	15	2646.388889	2018	2018	10	4
60	1	Muslim	16	1	1	0	1	1	0	0	0	0	0	15	2658.125	2018	2018	10	2
63	1	Muslim	16	1	1	0	1	1	0	0	0	0	0	16	2903.611111	2018	2018	10	0
63	1	Muslim	16	1	1	0	1	1	0	0	0	0	0	17	3500	2018	2018	10	0
65	1	Muslim	16	1	1	0	1	1	1	0	0	0	0	17	3673.958333	2018	2018	10	0
66	1	Muslim	16	1	1	0	1	1	1	0	0	0	0	17	4598.888889	2018	2018	10	1
71	1	Muslim	17	1	1	1	1	1	1	1	0	1	0	18	4730.416667	2018	2018	10	2
80	1	Muslim	17	1	1	1	1	1	1	1	0	1	1	26	5745.238095	2018	2018	10	6
17	0	Muslim	0	0	0	0	0	0	0	0	0	0	0	4	361.2745098	2022	2022	10	10
19	0	Muslim	0	0	0	0	0	0	0	0	0	0	0	4	402.3809524	2022	2022	10	8
19	0	Muslim	0	0	0	0	0	0	0	0	0	0	0	4	443.3333333	2022	2022	10	3
19	0	Muslim	0	0	0	0	0	0	0	0	0	0	0	5	451.1111111	2022	2022	10	5
19	0	Muslim	0	0	0	0	0	0	0	0	0	0	0	5	468.2352941	2022	2022	10	7
20	0	Muslim	0	0	0	0	0	0	0	0	0	0	0	5	493.5416667	2022	2022	10	3
20	0	Muslim	0	0	0	0	0	0	0	0	0	0	0	5	510.4166667	2022	2022	10	10
21	0	Muslim	0	0	0	0	0	0	0	0	0	0	0	5	538.8888889	2022	2022	10	5
22	0	Muslim	0	0	0	0	0	0	0	0	0	0	0	5	562.8205128	2022	2022	10	3
23	0	Muslim	0	0	0	0	0	0	0	0	0	0	0	5	570.5882353	2022	2022	10	5
23	0	Muslim	0	0	0	0	0	0	0	0	0	0	0	5	576.9047619	2022	2022	10	2
23	0	Muslim	0	0	0	0	0	0	0	0	0	0	0	5	588.8888889	2022	2022	10	5
24	0	Muslim	0	0	0	0	0	0	0	0	0	0	0	5	599.5833333	2022	2022	10	4
25	0	Muslim	0	0	0	0	0	0	0	0	0	0	0	5	606.4102564	2022	2022	10	5
25	0	Muslim	0	0	0	0	0	0	0	0	0	0	0	5	620.3921569	2022	2022	10	7
26	0	Muslim	0	0	0	0	0	0	0	0	0	0	0	6	645.1515152	2022	2022	10	3
26	0	Muslim	0	0	0	0	0	0	0	0	0	0	0	6	656.4102564	2022	2022	10	1
26	0	Muslim	0	0	0	0	0	0	0	0	0	0	0	6	657.0833333	2022	2022	10	8
26	0	Muslim	0	0	0	0	0	0	0	0	0	0	0	6	663.8461538	2022	2022	10	1
26	0	Muslim	0	0	0	0	0	0	0	0	0	0	0	6	669.5833333	2022	2022	10	3
26	0	Muslim	0	0	0	0	0	0	0	0	0	0	0	6	677.3333333	2022	2022	10	4
27	0	Muslim	0	0	0	0	0	0	0	0	0	0	0	6	696.2962963	2022	2022	10	4
27	0	Muslim	0	0	0	0	0	0	0	0	0	0	0	6	697.7777778	2022	2022	10	2
27	0	Muslim	0	0	0	0	0	0	0	0	0	0	0	6	723.8333333	2022	2022	10	6
27	0	Muslim	0	0	0	0	0	0	0	0	0	0	0	6	733.3333333	2022	2022	10	0
27	0	Muslim	0	0	0	0	0	0	0	0	0	0	0	6	735.8974359	2022	2022	10	0
27	0	Muslim	0	0	0	0	0	0	0	0	0	0	0	6	743.7121212	2022	2022	10	8
28	0	Muslim	0	0	0	0	0	0	0	0	0	0	0	6	743.75	2022	2022	10	5
28	0	Muslim	0	0	0	0	0	0	0	0	0	0	0	6	745	2022	2022	10	5
28	0	Muslim	0	0	0	0	0	0	0	0	0	0	0	6	752.1212121	2022	2022	10	2
28	0	Muslim	0	0	0	0	0	0	0	0	0	0	0	6	757.3333333	2022	2022	10	4
29	0	Muslim	0	0	0	0	0	0	0	0	0	0	0	6	758.3333333	2022	2022	10	5
30	0	Muslim	0	0	0	0	0	0	0	0	0	0	0	6	765.7575758	2022	2022	10	8
30	0	Muslim	0	0	0	0	0	0	0	0	0	0	0	6	775.8333333	2022	2022	10	8
30	0	Muslim	0	0	0	0	0	0	0	0	0	0	0	7	777.7777778	2022	2022	10	4
30	0	Muslim	0	0	0	0	0	0	0	0	0	0	0	7	777.8787879	2022	2022	10	10
30	0	Muslim	0	0	0	0	0	0	0	0	0	0	0	7	784.1666667	2022	2022	10	2
30	0	Muslim	0	0	0	0	0	0	0	0	0	0	0	7	787.1794872	2022	2022	10	0
30	0	Muslim	0	0	0	0	0	0	0	0	0	0	0	7	791.1764706	2022	2022	10	2
30	0	Muslim	0	0	0	0	0	0	0	0	0	0	0	7	800	2022	2022	10	0
30	0	Muslim	0	0	0	0	0	0	0	0	0	0	0	7	800	2022	2022	10	3
30	0	Muslim	0	0	0	0	0	0	0	0	0	0	0	7	808.8888889	2022	2022	10	2
32	0	Muslim	0	0	0	0	0	0	0	0	0	0	0	7	830.3333333	2022	2022	10	9
32	0	Muslim	0	0	0	0	0	0	0	0	0	0	0	7	834.0277778	2022	2022	10	8
32	0	Muslim	0	0	0	0	0	0	0	0	0	0	0	7	841.9444444	2022	2022	10	1
32	0	Muslim	0	0	0	0	0	0	0	0	0	0	0	7	852.7777778	2022	2022	10	6
32	0	Muslim	0	0	0	0	0	0	0	0	0	0	0	7	857.3333333	2022	2022	10	6
32	0	Muslim	0	0	0	0	0	0	0	0	0	0	0	7	866.6666667	2022	2022	10	0
32	0	Muslim	0	0	0	0	0	0	0	0	0	0	0	7	870.8333333	2022	2022	10	4
32	0	Muslim	0	0	0	0	0	0	0	0	0	0	0	7	877.7777778	2022	2022	10	3
32	1	Muslim	0	0	0	0	0	0	0	0	0	0	0	7	878	2022	2022	10	7
32	1	Muslim	0	0	0	0	0	0	0	0	0	0	0	8	880.4166667	2022	2022	10	0
32	1	Muslim	0	0	0	0	0	0	0	0	0	0	0	8	883.3333333	2022	2022	10	4
33	1	Muslim	0	0	0	0	0	0	0	0	0	0	0	8	884.8611111	2022	2022	10	0
35	1	Muslim	0	0	0	0	0	0	0	0	0	0	0	8	901.6666667	2022	2022	10	6
35	1	Muslim	0	0	0	0	0	0	0	0	0	0	0	8	903.7037037	2022	2022	10	0
35	1	Muslim	0	0	0	0	0	0	0	0	0	0	0	8	910	2022	2022	10	3
35	1	Muslim	0	0	0	0	0	0	0	0	0	0	0	8	928.5714286	2022	2022	10	3
35	1	Muslim	0	0	0	0	0	0	0	0	0	0	0	8	932.5641026	2022	2022	10	3
35	1	Muslim	0	0	0	0	0	0	0	0	0	0	0	8	936.6666667	2022	2022	10	6
35	1	Muslim	0	0	0	0	0	0	0	0	0	0	0	8	943.75	2022	2022	10	2
36	1	Muslim	0	0	0	0	0	0	0	0	0	0	0	8	944.4444444	2022	2022	10	5
36	1	Muslim	0	0	0	0	0	0	0	0	0	0	0	8	951.8518519	2022	2022	10	1
36	1	Muslim	0	0	0	0	0	0	0	0	0	0	0	8	953.8461538	2022	2022	10	2
36	1	Muslim	0	0	0	0	0	0	0	0	0	0	0	8	959.5238095	2022	2022	10	4
36	1	Muslim	0	0	0	0	0	0	0	0	0	0	0	8	970.3333333	2022	2022	10	2
37	1	Muslim	0	0	0	0	0	0	0	0	0	0	0	8	981.025641	2022	2022	10	3
37	1	Muslim	0	0	0	0	0	0	0	0	0	0	0	8	982.1666667	2022	2022	10	1
37	1	Muslim	0	0	0	0	0	0	0	0	0	0	0	8	982.7272727	2022	2022	10	0
37	1	Muslim	0	0	0	0	0	0	0	0	0	0	0	9	984.375	2022	2022	10	0
37	1	Muslim	2	0	1	0	0	0	0	0	0	0	0	9	994.8717949	2022	2022	10	1
37	1	Muslim	2	0	1	0	0	0	0	0	0	0	0	9	1004.358974	2022	2022	10	1
37	1	Muslim	3	0	1	0	0	0	0	0	0	0	0	9	1015.873016	2022	2022	10	5
38	1	Muslim	3	0	1	0	0	0	0	0	0	0	0	9	1015.925926	2022	2022	10	3
38	1	Muslim	3	0	1	0	0	0	0	0	0	0	0	9	1018.484848	2022	2022	10	0
39	1	Muslim	3	0	1	0	0	0	0	0	0	0	0	9	1028.974359	2022	2022	10	4
39	1	Muslim	3	0	1	0	0	0	0	0	0	0	0	9	1029.411765	2022	2022	10	0
39	1	Muslim	4	0	1	0	0	0	0	0	0	0	0	9	1031.851852	2022	2022	10	0
39	1	Muslim	4	0	1	0	0	0	0	0	0	0	0	9	1045.555556	2022	2022	10	4
39	1	Muslim	4	0	1	0	0	0	0	0	0	0	0	9	1058.888889	2022	2022	10	0
40	1	Muslim	4	0	1	0	0	0	0	0	0	0	0	9	1064.722222	2022	2022	10	7
40	1	Muslim	4	0	1	0	0	0	0	0	0	0	0	9	1069.444444	2022	2022	10	6
40	1	Muslim	4	0	1	0	0	0	0	0	0	0	0	9	1070	2022	2022	10	1
40	1	Muslim	4	0	1	0	0	0	0	0	0	0	0	10	1079.62963	2022	2022	10	5
40	1	Muslim	4	0	1	0	0	0	0	0	0	0	0	10	1080.952381	2022	2022	10	1
40	1	Muslim	4	0	1	0	0	0	0	0	0	0	0	10	1091.388889	2022	2022	10	3
40	1	Muslim	4	0	1	0	0	0	0	0	0	0	0	10	1093.958333	2022	2022	10	10
40	1	Muslim	5	0	1	0	0	0	0	0	0	0	0	10	1097.777778	2022	2022	10	1
40	1	Muslim	5	0	1	0	0	0	0	0	0	0	0	10	1102.380952	2022	2022	10	5
41	1	Muslim	5	0	1	0	0	0	0	0	0	0	0	10	1115	2022	2022	10	0
41	1	Muslim	5	0	1	0	0	0	0	0	0	0	0	10	1138.541667	2022	2022	10	2
41	1	Muslim	5	0	1	0	0	0	0	0	0	0	0	10	1145.098039	2022	2022	10	1
42	1	Muslim	5	0	1	0	0	0	0	0	0	0	0	10	1147.058824	2022	2022	10	0
42	1	Muslim	5	0	1	0	0	0	0	0	0	0	0	10	1148.823529	2022	2022	10	0
42	1	Muslim	5	0	1	0	0	0	0	0	0	0	0	10	1166.666667	2022	2022	10	1
42	1	Muslim	5	0	1	0	0	0	0	0	0	0	0	10	1191.666667	2022	2022	10	1
42	1	Muslim	5	0	1	0	0	0	0	0	0	0	0	10	1197.5	2022	2022	10	0
42	1	Muslim	5	0	1	0	0	0	0	0	0	0	0	10	1220.30303	2022	2022	10	0
42	1	Muslim	5	0	1	0	1	0	0	0	0	0	0	10	1222.037037	2022	2022	10	8
42	1	Muslim	6	0	1	0	1	0	0	0	0	0	0	10	1241.666667	2022	2022	10	2
42	1	Muslim	6	0	1	0	1	0	0	0	0	0	0	10	1242.222222	2022	2022	10	0
42	1	Muslim	6	0	1	0	1	0	0	0	0	0	0	10	1243.333333	2022	2022	10	0
42	1	Muslim	6	0	1	0	1	0	0	0	0	0	0	10	1274.823077	2022	2022	10	5
43	1	Muslim	6	0	1	0	1	0	0	0	0	0	0	10	1281.481481	2022	2022	10	1
43	1	Muslim	6	0	1	0	1	0	0	0	0	0	0	10	1295.185185	2022	2022	10	6
43	1	Muslim	6	0	1	0	1	0	0	0	0	0	0	10	1318.181818	2022	2022	10	0
43	1	Muslim	6	0	1	0	1	0	0	0	0	0	0	10	1334.814815	2022	2022	10	3
44	1	Muslim	6	0	1	0	1	0	0	0	0	0	0	11	1338.833333	2022	2022	10	0
44	1	Muslim	6	0	1	0	1	0	0	0	0	0	0	11	1344.791667	2022	2022	10	7
44	1	Muslim	6	0	1	0	1	0	0	0	0	0	0	11	1365.384615	2022	2022	10	3
45	1	Muslim	6	0	1	0	1	0	0	0	0	0	0	11	1365.555556	2022	2022	10	9
45	1	Muslim	6	0	1	0	1	0	0	0	0	0	0	11	1395.238095	2022	2022	10	0
45	1	Muslim	6	0	1	0	1	0	0	0	0	0	0	11	1398.666667	2022	2022	10	8
45	1	Muslim	6	0	1	0	1	0	0	0	0	0	0	11	1408.333333	2022	2022	10	0
45	1	Muslim	6	0	1	0	1	0	0	0	0	0	0	11	1412.222222	2022	2022	10	0
46	1	Muslim	6	0	1	0	1	0	0	0	0	0	0	11	1414.333333	2022	2022	10	0
46	1	Muslim	6	0	1	0	1	0	0	0	0	0	0	11	1437.222222	2022	2022	10	4
46	1	Muslim	6	0	1	0	1	0	0	0	0	0	0	11	1468.75	2022	2022	10	10
46	1	Muslim	6	0	1	0	1	0	0	0	0	0	0	12	1473.333333	2022	2022	10	7
47	1	Muslim	6	0	1	0	1	0	0	0	0	0	0	12	1475.555556	2022	2022	10	10
47	1	Muslim	6	0	1	0	1	0	0	0	0	0	0	12	1485	2022	2022	10	4
47	1	Muslim	6	0	1	0	1	0	0	0	0	0	0	12	1488.666667	2022	2022	10	8
47	1	Muslim	6	0	1	0	1	0	0	0	0	0	0	12	1495.454545	2022	2022	10	7
47	1	Muslim	6	0	1	0	1	0	0	0	0	0	0	12	1500.47619	2022	2022	10	3
48	1	Muslim	6	0	1	0	1	0	0	0	0	0	0	12	1512.333333	2022	2022	10	8
48	1	Muslim	6	0	1	0	1	0	0	0	0	0	0	12	1513.333333	2022	2022	10	0
48	1	Muslim	6	0	1	0	1	0	0	0	0	0	0	12	1526.666667	2022	2022	10	0
48	1	Muslim	6	0	1	0	1	0	0	0	0	0	0	12	1547.619048	2022	2022	10	7
48	1	Muslim	6	0	1	0	1	0	0	0	0	0	0	12	1552.083333	2022	2022	10	5
49	1	Muslim	6	0	1	0	1	0	0	0	0	0	0	12	1555.555556	2022	2022	10	0
49	1	Muslim	6	0	1	0	1	1	0	0	0	0	0	12	1579.333333	2022	2022	10	7
50	1	Muslim	7	0	1	0	1	1	0	0	0	0	0	12	1581.904762	2022	2022	10	1
50	1	Muslim	7	0	1	0	1	1	0	0	0	0	0	12	1583.75	2022	2022	10	2
50	1	Muslim	7	0	1	0	1	1	0	0	0	0	0	12	1600	2022	2022	10	0
50	1	Muslim	7	0	1	0	1	1	0	0	0	0	0	12	1607.555556	2022	2022	10	1
50	1	Muslim	7	0	1	0	1	1	0	0	0	0	0	12	1629.444444	2022	2022	10	5
50	1	Muslim	7	0	1	0	1	1	0	0	0	0	0	13	1657.777778	2022	2022	10	7
50	1	Muslim	7	0	1	0	1	1	0	0	0	0	0	13	1660.555556	2022	2022	10	2
51	1	Muslim	8	0	1	0	1	1	0	0	0	0	0	13	1691.666667	2022	2022	10	7
52	1	Muslim	8	0	1	0	1	1	0	0	0	0	0	13	1707.666667	2022	2022	10	4
52	1	Muslim	8	0	1	0	1	1	0	0	0	0	0	13	1710.416667	2022	2022	10	0
52	1	Muslim	8	0	1	0	1	1	0	0	0	0	0	13	1714	2022	2022	10	1
52	1	Muslim	8	0	1	0	1	1	0	0	0	0	0	13	1759.259259	2022	2022	10	0
52	1	Muslim	8	1	1	0	1	1	0	0	0	0	0	13	1787.619048	2022	2022	10	5
52	1	Muslim	8	1	1	0	1	1	0	0	0	0	0	13	1814.333333	2022	2022	10	6
52	1	Muslim	9	1	1	0	1	1	0	0	0	0	0	13	1814.880952	2022	2022	10	5
52	1	Muslim	9	1	1	0	1	1	0	0	0	0	0	13	1817.2	2022	2022	10	0
53	1	Muslim	10	1	1	0	1	1	0	0	0	0	0	13	1821.428571	2022	2022	10	0
53	1	Muslim	10	1	1	0	1	1	0	0	0	0	0	13	1890.606061	2022	2022	10	7
54	1	Muslim	10	1	1	0	1	1	0	0	0	0	0	13	1909.583333	2022	2022	10	2
54	1	Muslim	10	1	1	0	1	1	0	0	0	0	0	13	1939.333333	2022	2022	10	2
54	1	Muslim	10	1	1	0	1	1	0	0	0	0	0	13	1958.888889	2022	2022	10	1
54	1	Muslim	10	1	1	0	1	1	0	0	0	0	0	13	2020.666667	2022	2022	10	5
54	1	Muslim	10	1	1	0	1	1	0	0	0	0	0	13	2023.809524	2022	2022	10	9
55	1	Muslim	10	1	1	0	1	1	0	0	0	0	0	13	2050	2022	2022	10	6
55	1	Muslim	10	1	1	0	1	1	0	0	0	0	0	14	2076.666667	2022	2022	10	0
55	1	Muslim	10	1	1	0	1	1	0	0	0	0	0	14	2116.666667	2022	2022	10	8
55	1	Muslim	10	1	1	0	1	1	0	0	0	0	0	14	2181.111111	2022	2022	10	2
55	1	Muslim	10	1	1	0	1	1	0	0	0	0	0	14	2220.416667	2022	2022	10	5
56	1	Muslim	10	1	1	0	1	1	0	0	0	0	0	14	2314.285714	2022	2022	10	7
56	1	Muslim	10	1	1	0	1	1	0	0	0	0	0	15	2385.714286	2022	2022	10	4
56	1	Muslim	10	1	1	0	1	1	0	0	0	0	0	15	2483.333333	2022	2022	10	0
57	1	Muslim	10	1	1	0	1	1	0	0	0	0	0	15	2580	2022	2022	10	8
57	1	Muslim	10	1	1	0	1	1	0	0	0	0	0	15	2780.333333	2022	2022	10	6
58	1	Muslim	10	1	1	0	1	1	0	0	0	0	0	15	2826.666667	2022	2022	10	2
58	1	Muslim	11	1	1	0	1	1	0	0	0	0	0	15	2902.857143	2022	2022	10	6
58	1	Muslim	12	1	1	0	1	1	0	0	0	0	0	15	2911.333333	2022	2022	10	4
58	1	Muslim	12	1	1	0	1	1	0	0	0	0	0	15	2921.111111	2022	2022	10	4
59	1	Muslim	12	1	1	0	1	1	0	0	0	0	0	16	2933.333333	2022	2022	10	1
59	1	Muslim	12	1	1	0	1	1	0	0	0	0	0	16	2964.666667	2022	2022	10	3
60	1	Muslim	12	1	1	0	1	1	0	0	0	0	0	16	3003.888889	2022	2022	10	1
60	1	Muslim	12	1	1	0	1	1	0	0	0	0	0	16	3020.555556	2022	2022	10	2
61	1	Muslim	13	1	1	0	1	1	0	0	0	0	0	16	3163.888889	2022	2022	10	8
61	1	Muslim	13	1	1	0	1	1	0	0	0	0	0	16	3276.666667	2022	2022	10	7
61	1	Muslim	13	1	1	0	1	1	0	0	0	0	0	17	3518.571429	2022	2022	10	4
62	1	Muslim	13	1	1	0	1	1	0	0	0	0	0	17	4430.555556	2022	2022	10	0
62	1	Muslim	13	1	1	0	1	1	0	0	0	0	0	17	4990.47619	2022	2022	10	2
62	1	Muslim	13	1	1	0	1	1	0	0	0	0	0	17	NA	2022	2022	10	7
63	1	Muslim	13	1	1	0	1	1	0	0	0	0	0	17	NA	2022	2022	10	0
63	1	Muslim	13	1	1	0	1	1	0	0	0	0	0	17	NA	2022	2022	10	0
63	1	Muslim	13	1	1	0	1	1	0	0	0	0	0	17	NA	2022	2022	10	0
63	1	Muslim	13	1	1	0	1	1	0	0	0	0	0	17	NA	2022	2022	10	5
64	1	Muslim	14	1	1	0	1	1	0	0	0	0	0	17	NA	2022	2022	10	1
64	1	Muslim	14	1	1	0	1	1	0	0	0	0	0	18	NA	2022	2022	10	0
64	1	Muslim	15	1	1	0	1	1	0	0	0	0	0	18	NA	2022	2022	10	0
64	1	Muslim	15	1	1	0	1	1	0	0	0	0	0	18	NA	2022	2022	10	0
65	1	Muslim	16	1	1	0	1	1	0	0	0	0	0	18	NA	2022	2022	10	3
66	1	Muslim	16	1	1	1	1	1	0	0	0	0	0	19	NA	2022	2022	10	2
66	1	Muslim	16	1	1	1	1	1	0	0	0	0	0	20	NA	2022	2022	10	5
67	1	Muslim	16	1	1	1	1	1	0	0	0	0	0	21	NA	2022	2022	10	0
69	1	Muslim	17	1	1	1	1	1	0	1	0	0	0	21	NA	2022	2022	10	1
69	1	Muslim	18	1	1	1	1	1	0	1	0	0	0	22	NA	2022	2022	10	0
70	1	Muslim	18	1	1	1	1	1	0	1	0	0	0	24	NA	2022	2022	10	4
70	1	Muslim	18	1	1	1	1	1	1	1	0	0	0	25	NA	2022	2022	10	0
70	1	Muslim	20	1	1	1	1	1	1	1	0	0	0	26	NA	2022	2022	10	7
71	1	Muslim	NA	1	1	1	1	1	1	1	0	0	0	27	NA	2022	2022	10	2
71	1	Muslim	NA	1	1	1	1	1	1	1	1	0	1	28	NA	2022	2022	10	3
72	1	Muslim	NA	1	1	1	1	1	1	1	1	1	1	30	NA	2022	2022	10	3
72	1	Muslim	NA	1	1	1	1	1	1	1	1	1	1	34	NA	2022	2022	10	2
76	1	Muslim	NA	1	1	1	1	1	1	1	1	1	1	52	NA	2022	2022	10	6
